# Supplementary material for: Efficient 3D conformer generation of cyclic peptides formed by a disulfide bond
Source: J Cheminform. 2022 May 3;14:26. doi: 10.1186/s13321-022-00605-8 (PMC9066754; doi:10.1186/s13321-022-00605-8)
Supplement: Supplementary file 1 — Additional file 1. The PDB codes and chain ID for the two test sets and the detailed cRMSDs of the best model predicted by MODPEP2.0 on the test sets. [file 13321_2022_605_MOESM1_ESM.xlsx]

## Sheet: Table S1
Table S1: The benchmark of 193 cyclic peptides formed by a disulfide bond for modeling, which are listed in the order of peptide length.
No.	Length (aa)	PDB ID	Chain ID	Resolution	No.	Length (aa)	PDB ID	ChainID	Resolution
1	5	2P7R	A	4	98	14	6BVH	I	1.93
2	6	1JK4	B	2.3	99	14	6D3X	C	1.8
3	6	1VWE	P	1.5	100	14	6D3Y	C	1.32
4	6	3WNF	C	1.45	101	14	6D3Z	C	2
5	6	4OU3	B	1.95	102	14	6D40	C	1.43
6	6	5GRG	C	1.94	103	14	6NOX	A	4
7	7	1U8P	C	3.23	104	14	6U7Q	A	4
8	7	5LFF	A	4	105	14	6U7R	A	4
9	8	1VWO	P	1.65	106	15	1GJE	A	4
10	8	4WK4	C	2.5	107	15	1JBF	A	4
11	8	5WTT	C	2.7	108	15	1JBU	X	2
12	9	1NPO	B	3	109	15	1N2Y	A	4
13	9	1SMF	I	2.1	110	15	1QX9	A	4
14	9	1V46	A	4	111	15	2LWU	A	4
15	9	1YF4	B	1.98	112	15	3OY6	P	2.31
16	9	2RU2	A	4	113	15	4TUK	I	1.6
17	9	6EAT	I	1.15	114	15	4U2W	B	1
18	9	6EY3	A	4	115	15	5DRZ	Q	2.54
19	10	1N09	A	4	116	15	5KZP	A	2.26
20	10	1N0C	A	4	117	15	5VB9	C	1.7
21	10	1N0D	A	4	118	15	6UIB	C	2.74
22	10	1OX1	B	2	119	16	1EBP	C	2.8
23	10	1YT6	A	4	120	16	1LB7	A	4
24	10	4X1N	P	1.8	121	16	2BEY	A	4
25	10	4X1Q	P	2.28	122	16	2LWQ	A	4
26	10	4X1S	P	1.9	123	16	2NB6	A	4
27	10	4ZHL	P	2.06	124	16	2NDL	A	4
28	10	4ZHM	P	1.9	125	16	2NDN	A	4
29	10	5F8T	P	1.75	126	16	3G5Y	E	1.59
30	10	5F8X	B	1.55	127	16	3K48	R	2.8
31	10	5F8Z	B	1.5	128	16	5BJT	P	3.2
32	10	5GRD	C	1.8	129	16	5H1H	A	4
33	10	6KMY	A	4	130	17	1EGT	A	4
34	10	6KN2	A	4	131	17	1KB7	A	4
35	10	6KNO	A	4	132	17	1NIL	A	4
36	11	1GM2	A	4	133	17	1PAN	A	4
37	11	1I6Y	A	4	134	17	2JQW	A	4
38	11	1I93	A	4	135	17	2LWV	A	4
39	11	1I98	A	4	136	17	2NB5	A	4
40	11	1N0A	A	4	137	17	3BKY	P	2.61
41	11	1QS3	A	4	138	18	1FGD	A	4
42	11	2CK0	P	2.2	139	18	1JDP	H	2
43	11	3P72	B	1.9	140	18	2L07	A	4
44	11	4DCB	F	2.03	141	18	2LWT	A	4
45	11	4TUL	I	1.4	142	18	2M3N	A	4
46	11	4YDV	P	2.7	143	18	2OQJ	C	2.8
47	12	1KVG	A	4	144	18	5H1I	A	4
48	12	1OSG	G	3	145	18	5JTC	B	2.24
49	12	2LWS	A	4	146	18	5JZ8	B	2.1
50	12	2NWN	B	2.15	147	18	6H41	B	2.75
51	12	4GW5	E	2.2	148	19	1KAT	X	4
52	12	4IOI	C	1.95	149	19	1TMR	A	4
53	12	4W50	E	2.42	150	19	3NJW	A	0.86
54	12	4ZKN	P	1.36	151	19	5XCO	B	1.25
55	12	4ZKS	P	1.85	152	20	1FGE	A	4
56	12	5ETU	E	2.53	153	20	1VPP	X	1.9
57	12	5EUK	E	2.5	154	20	2LWB	A	4
58	12	5F88	E	2.48	155	20	3MLS	P	2.5
59	12	5FF6	E	2.5	156	21	1T34	H	2.95
60	12	5T1M	E	2.53	157	21	1YK0	E	2.4
61	12	5TH2	E	1.84	158	21	1YK1	E	2.9
62	12	6FGM	A	4	159	21	2JSB	A	4
63	12	6XVD	P	1.4	160	21	2L8X	A	4
64	13	1A1P	A	4	161	21	3ZDF	C	2.34
65	13	1IM7	A	4	162	21	5M9U	A	4
66	13	1Y58	A	4	163	21	5XO5	A	4
67	13	2NDM	A	4	164	21	5XOA	A	4
68	13	2QKI	G	2.4	165	21	5XOL	A	4
69	13	3K4+	S	2.8	166	21	5Y0H	A	4
70	13	4IB5	D	2.2	167	21	5Z1Y	A	4
71	13	4TU+	F	1.89	168	22	2LJ9	A	4
72	13	4XOJ	B	0.91	169	22	2N07	X	4
73	13	4Z09	C	2	170	22	3B1K	C	3.3
74	13	4Z0D	C	2.1	171	22	5KKM	A	4
75	13	5DI8	C	1.9	172	22	5KX1	A	4
76	13	5EOC	P	1.98	173	22	6GFQ	C	1.4
77	13	5H5Q	B	1.1	174	23	1B1V	A	4
78	13	5H5R	B	1.2	175	23	1HRL	A	4
79	13	5JZU	B	2.5	176	23	1IRR	A	4
80	13	6IQG	C	3	177	23	1V28	A	4
81	13	6IQH	C	3	178	23	2DJ9	A	4
82	13	6OQP	A	4	179	23	2DJC	A	4
83	14	1SFI	I	1.65	180	23	2EQH	A	4
84	14	2MI1	A	4	181	23	2JRW	A	4
85	14	2O9Q	C	1.7	182	24	2MDL	A	4
86	14	3OX7	P	1.58	183	25	1LFC	A	4
87	14	4K1E	B	1.3	184	25	3SRI	B	1.6
88	14	4KEL	B	1.15	185	25	5W54	A	4
89	14	4M1D	P	1.8	186	25	5XNM	U	3.2
90	14	4O3U	P	3.04	187	25	6EE9	X	4
91	14	4TUJ	E	1.89	188	26	5KWZ	A	4
92	14	5H5S	B	1.85	189	28	2EQT	A	4
93	14	5VAV	A	4	190	28	5TX8	A	4
94	14	5VLH	Y	2.86	191	30	3SSB	I	1.8
95	14	5VLL	Y	2.37	192	30	3ZLD	B	3.1
96	14	5WXQ	P	1.79	193	30	6CBP	P	2.17
97	14	5WXR	P	1.75

## Sheet: Table S2
Table S2: The benchmark of 9 cyclic peptides with non-standard amino acids formed by a disulfide bond for modeling, which are listed in the order of peptide length.
No.	Length (aa)	PDB ID	Chain ID	Resolution
1	10	4X1P	P	1.6
2	12	5T1L	E	2.48
3	12	5WXF	P	1.46
4	13	4Z0E	C	1.9
5	13	5U5F	D	1.81
6	13	6N9T	E	2.58
7	18	2KX5	B	4
8	21	5HOX	A	1.9
9	31	6GB1	B	2.73

## Sheet: Table S3
Table S3: The cRMSDs of the best model predicted by MODPEP2.0 on the test set of 193 peptides when several numbers of conformations are considered, where the cRMSDs are shown in a gradient color code from green (0 Å) to red (≥ 5 Å).
No.	PDB ID	Chain ID	Length (aa)	Cyclic Length (aa)	Cutoff	Top10	Top50	Top100	Top200	Top500	Top1000
1	2P7R	A	5	5	1.51	0.56	0.56	0.44	0.31	0.31	0.31
2	1JK4	B	6	6	1.69	1.36	0.31	0.31	0.31	0.19	0.19
3	1VWE	P	6	6	1.69	1	0.57	0.57	0.53	0.31	0.31
4	3WNF	C	6	6	1.69	0.94	0.32	0.32	0.32	0.32	0.24
5	4OU3	B	6	5	1.69	0.91	0.91	0.45	0.43	0.43	0.43
6	5GRG	C	6	4	1.69	0.24	0.24	0.24	0.22	0.2	0.2
7	1U8P	C	7	5	1.85	1.29	0.75	0.67	0.64	0.63	0.63
8	5LFF	A	7	5	1.85	1.28	1.01	1.01	1.01	0.55	0.55
9	1VWO	P	8	8	1.98	1.38	0.9	0.9	0.78	0.7	0.7
10	4WK4	C	8	7	1.98	0.89	0.89	0.89	0.71	0.69	0.69
11	5WTT	C	8	5	1.98	1.41	0.68	0.68	0.68	0.67	0.55
12	1NPO	B	9	6	2.1	2.44	1.39	1.39	1.39	1.21	0.96
13	1SMF	I	9	9	2.1	0.2	0.2	0.2	0.2	0.2	0.2
14	1V46	A	9	7	2.1	1.78	1.77	1.65	1.65	1.07	1.07
15	1YF4	B	9	6	2.1	1.52	1.19	0.89	0.89	0.89	0.89
16	2RU2	A	9	6	2.1	2.07	1.35	1.35	1.35	1.03	0.88
17	6EAT	I	9	9	2.1	0.15	0.15	0.15	0.15	0.15	0.15
18	6EY3	A	9	8	2.1	1.32	1.29	1.11	1.03	0.96	0.96
19	1N09	A	10	10	2.2	0.46	0.46	0.46	0.46	0.38	0.38
20	1N0C	A	10	10	2.2	0.46	0.46	0.46	0.38	0.38	0.38
21	1N0D	A	10	10	2.2	0.68	0.4	0.4	0.4	0.37	0.37
22	1OX1	B	10	9	2.2	0.56	0.28	0.28	0.28	0.28	0.28
23	1YT6	A	10	9	2.2	1.61	1.61	1.5	1.15	1.15	1.15
24	4X1N	P	10	10	2.2	0.16	0.16	0.16	0.16	0.16	0.16
25	4X1Q	P	10	10	2.2	0.21	0.21	0.21	0.21	0.21	0.21
26	4X1S	P	10	10	2.2	0.21	0.21	0.21	0.21	0.21	0.21
27	4ZHL	P	10	10	2.2	0.23	0.23	0.23	0.23	0.23	0.23
28	4ZHM	P	10	10	2.2	0.23	0.16	0.16	0.16	0.16	0.16
29	5F8T	P	10	10	2.2	2.54	0.21	0.21	0.21	0.21	0.21
30	5F8X	B	10	10	2.2	2.6	0.21	0.21	0.21	0.21	0.21
31	5F8Z	B	10	10	2.2	0.19	0.19	0.19	0.19	0.19	0.19
32	5GRD	C	10	4	2.2	1.72	1.48	0.82	0.82	0.79	0.79
33	6KMY	A	10	5	2.2	3.02	1.65	1.65	1.65	1.65	1.62
34	6KN2	A	10	5	2.2	2.07	2	1.94	1.59	1.59	1.57
35	6KNO	A	10	5	2.2	2.18	2.17	2.17	2.17	2.17	1.83
36	1GM2	A	11	9	2.3	0.65	0.43	0.43	0.43	0.35	0.35
37	1I6Y	A	11	11	2.3	2.72	2.72	2.72	2.25	1.94	1.94
38	1I93	A	11	11	2.3	2.49	2.04	1.94	1.64	1.64	1.64
39	1I98	A	11	11	2.3	2.49	2.37	2.16	1.12	1.12	1.12
40	1N0A	A	11	11	2.3	0.69	0.5	0.5	0.5	0.5	0.5
41	1QS3	A	11	6	2.3	2.42	1.75	1.75	1.75	1.72	1.59
42	2CK0	P	11	10	2.3	2.06	1.94	1.94	1.94	1.42	1.42
43	3P72	B	11	11	2.3	3.1	1.97	1.97	1.97	1.93	1.93
44	4DCB	F	11	9	2.3	1.92	1.91	1.59	1.59	1.52	1.52
45	4TUL	I	11	10	2.3	2.67	2.16	2.16	1.97	1.88	1.88
46	4YDV	P	11	7	2.3	1.41	1.22	1.14	1.14	0.96	0.96
47	1KVG	A	12	10	2.39	1.52	0.97	0.97	0.89	0.89	0.89
48	1OSG	G	12	12	2.39	0.53	0.5	0.5	0.43	0.43	0.43
49	2LWS	A	12	6	2.39	2.53	2.44	2.11	2.11	1.47	1.47
50	2NWN	B	12	12	2.39	0.3	0.3	0.3	0.3	0.3	0.3
51	4GW5	E	12	12	2.39	0.22	0.22	0.22	0.22	0.22	0.22
52	4IOI	C	12	12	2.39	0.25	0.25	0.25	0.25	0.25	0.25
53	4W50	E	12	9	2.39	2.14	1.54	1.54	1.06	0.94	0.94
54	4ZKN	P	12	12	2.39	0.4	0.21	0.21	0.21	0.21	0.21
55	4ZKS	P	12	12	2.39	0.41	0.41	0.41	0.41	0.41	0.41
56	5ETU	E	12	12	2.39	0.27	0.17	0.17	0.17	0.17	0.17
57	5EUK	E	12	12	2.39	0.36	0.36	0.36	0.36	0.36	0.36
58	5F88	E	12	12	2.39	0.27	0.27	0.27	0.27	0.27	0.27
59	5FF6	E	12	12	2.39	0.23	0.23	0.23	0.23	0.23	0.23
60	5T1M	E	12	12	2.39	0.38	0.18	0.18	0.18	0.18	0.18
61	5TH2	E	12	12	2.39	0.35	0.11	0.11	0.11	0.11	0.11
62	6FGM	A	12	11	2.39	1.61	1.23	1.23	1.22	0.99	0.99
63	6XVD	P	12	12	2.39	0.19	0.19	0.19	0.19	0.19	0.19
64	1A1P	A	13	11	2.47	2.9	2.44	2.44	1.5	1.5	1.5
65	1IM7	A	13	7	2.47	2.33	1.54	1.54	1.54	1.54	1.54
66	1Y58	A	13	13	2.47	2.66	2.61	2.61	2.57	2.52	2.52
67	2NDM	A	13	7	2.47	1.55	1.55	1.55	1.55	1.55	1.55
68	2QKI	G	13	11	2.47	3.8	1.79	1.79	1.79	1.79	1.79
69	3K4+	S	13	11	2.47	1.98	1.98	1.79	1.76	1.25	1.03
70	4IB5	D	13	11	2.47	3.13	2.32	2.32	2.3	2.07	2.07
71	4TU+	F	13	10	2.47	3.49	2.42	2.32	2.14	2.11	2.11
72	4XOJ	B	13	9	2.47	0.98	0.78	0.76	0.72	0.62	0.35
73	4Z09	C	13	13	2.47	0.34	0.34	0.34	0.34	0.34	0.34
74	4Z0D	C	13	13	2.47	0.23	0.23	0.23	0.23	0.23	0.23
75	5DI8	C	13	11	2.47	0.44	0.44	0.35	0.35	0.35	0.35
76	5EOC	P	13	13	2.47	2.42	1.09	1.09	1.09	1.09	1.09
77	5H5Q	B	13	11	2.47	0.66	0.66	0.66	0.66	0.66	0.52
78	5H5R	B	13	9	2.47	2.04	1.53	1.17	1.17	0.98	0.96
79	5JZU	B	13	10	2.47	3.18	2.58	2.55	1.66	1.66	1.66
80	6IQG	C	13	11	2.47	0.34	0.34	0.34	0.34	0.34	0.34
81	6IQH	C	13	11	2.47	0.35	0.35	0.35	0.35	0.35	0.35
82	6OQP	A	13	7	2.47	2.1	1.81	1.81	1.72	1.72	1.47
83	1SFI	I	14	9	2.54	1.39	0.99	0.72	0.61	0.49	0.49
84	2MI1	A	14	12	2.54	2.56	2.3	2.12	2.12	1.9	1.79
85	2O9Q	C	14	11	2.54	0.53	0.53	0.53	0.35	0.35	0.35
86	3OX7	P	14	12	2.54	0.65	0.55	0.55	0.4	0.4	0.4
87	4K1E	B	14	9	2.54	1.01	0.76	0.63	0.63	0.63	0.63
88	4KEL	B	14	9	2.54	1.15	1.15	0.82	0.68	0.68	0.68
89	4M1D	P	14	14	2.54	2.72	2.19	2.19	1.65	1.65	1.65
90	4O3U	P	14	10	2.54	2.23	2.23	2.23	2.03	1.44	1.33
91	4TUJ	E	14	10	2.54	3.29	2.74	2.74	2.24	2.24	2.24
92	5H5S	B	14	9	2.54	2.43	2.43	2.43	2.43	2.43	2.43
93	5VAV	A	14	9	2.54	1.62	1.52	1.31	1.24	1.06	1.06
94	5VLH	Y	14	14	2.54	0.53	0.53	0.53	0.53	0.53	0.53
95	5VLL	Y	14	14	2.54	0.53	0.53	0.53	0.53	0.53	0.53
96	5WXQ	P	14	12	2.54	0.62	0.39	0.39	0.39	0.39	0.39
97	5WXR	P	14	12	2.54	0.78	0.41	0.41	0.41	0.41	0.41
98	6BVH	I	14	9	2.54	1.38	0.86	0.86	0.86	0.59	0.55
99	6D3X	C	14	9	2.54	1.34	0.9	0.56	0.56	0.56	0.53
100	6D3Y	C	14	9	2.54	1.36	1	0.69	0.69	0.62	0.62
101	6D3Z	C	14	9	2.54	1.41	0.77	0.75	0.75	0.75	0.74
102	6D40	C	14	9	2.54	0.9	0.9	0.86	0.66	0.66	0.48
103	6NOX	A	14	9	2.54	1.35	1.1	1.01	0.92	0.82	0.76
104	6U7Q	A	14	9	2.54	1.72	1.19	0.98	0.98	0.98	0.93
105	6U7R	A	14	9	2.54	1.61	0.98	0.9	0.9	0.89	0.72
106	1GJE	A	15	10	2.61	3.07	2.29	1.68	1.68	1.68	1.68
107	1JBF	A	15	10	2.61	1.99	1.44	1.44	1.44	1.11	1.11
108	1JBU	X	15	7	2.61	2.54	2.51	2.14	1.79	1.7	1.7
109	1N2Y	A	15	15	2.61	4.61	3.92	3.92	3.73	3.73	3.73
110	1QX9	A	15	13	2.61	3	3	2.63	2.63	2.63	2.63
111	2LWU	A	15	10	2.61	2.16	2.16	1.93	1.63	0.83	0.83
112	3OY6	P	15	12	2.61	1.64	1.6	1.35	0.72	0.5	0.5
113	4TUK	I	15	10	2.61	3.98	3.45	3.33	3	2.85	2.25
114	4U2W	B	15	11	2.61	1.81	1.65	0.36	0.36	0.36	0.36
115	5DRZ	Q	15	7	2.61	2.57	2.57	2.57	2.57	2.3	2.3
116	5KZP	A	15	14	2.61	2.24	0.82	0.82	0.82	0.82	0.82
117	5VB9	C	15	14	2.61	2.48	2.48	2.48	2.48	2.48	2.48
118	6UIB	C	15	7	2.61	3.06	3.06	3.06	2.99	2.69	2.69
119	1EBP	C	16	10	2.67	2.35	1.74	1.74	1.33	1.2	1.2
120	1LB7	A	16	11	2.67	2.86	1.68	1.05	1.05	1.04	1.04
121	2BEY	A	16	9	2.67	3.49	2.88	1.93	1.93	1.93	1.89
122	2LWQ	A	16	12	2.67	1.12	1.03	1.03	1	0.83	0.83
123	2NB6	A	16	12	2.67	1.27	1.05	1.05	0.85	0.85	0.85
124	2NDL	A	16	11	2.67	2.49	2.49	2.28	2.28	2.25	1.95
125	2NDN	A	16	11	2.67	1.29	1.29	1.25	1.25	0.96	0.96
126	3G5Y	E	16	16	2.67	0.65	0.65	0.65	0.65	0.65	0.65
127	3K48	R	16	11	2.67	3.79	2.94	2.24	2.24	2.08	2.08
128	5BJT	P	16	9	2.67	2.43	2.06	2.06	2.06	2.06	1.98
129	5H1H	A	16	7	2.67	3.99	3.78	3.15	2.89	2.51	2.51
130	1EGT	A	17	12	2.73	1.47	0.93	0.93	0.89	0.89	0.79
131	1KB7	A	17	14	2.73	3.71	3.27	3.27	3.19	3.19	3.19
132	1NIL	A	17	14	2.73	3.53	3.03	3.03	2.89	2.71	2.31
133	1PAN	A	17	14	2.73	3.18	2.82	2.64	2.58	2.58	2.57
134	2JQW	A	17	11	2.73	3.21	3.21	3.21	2.92	2.84	2.84
135	2LWV	A	17	12	2.73	2.38	2.18	1.97	1.93	1.81	1.81
136	2NB5	A	17	12	2.73	1.03	1.03	1.03	0.94	0.9	0.9
137	3BKY	P	17	17	2.73	3.3	3.3	2.83	2.49	2.49	2.49
138	1FGD	A	18	13	2.79	1.96	1.88	1.76	1.73	1.6	1.6
139	1JDP	H	18	17	2.79	1.7	1.7	1.7	1.7	1.7	1.7
140	2L07	A	18	15	2.79	2.29	2	1.84	1.61	1.61	1.6
141	2LWT	A	18	10	2.79	3.18	2.37	2.37	2.1	1.81	1.27
142	2M3N	A	18	11	2.79	3.09	2.86	2.6	2.6	2.32	2.32
143	2OQJ	C	18	14	2.79	1.8	0.85	0.82	0.45	0.45	0.37
144	5H1I	A	18	11	2.79	4.37	3.7	3.47	3.29	2.62	2.62
145	5JTC	B	18	10	2.79	3.99	3.68	3.05	2.96	2.63	2.63
146	5JZ8	B	18	10	2.79	4.54	3.21	2.34	2.34	2.34	2.34
147	6H41	B	18	12	2.79	2.18	2.18	2.18	2.18	2.18	1.86
148	1KAT	X	19	11	2.85	2.76	2.76	2.76	2	2	1.69
149	1TMR	A	19	15	2.85	1.32	1.13	1.13	1.13	1.11	1.11
150	3NJW	A	19	14	2.85	5.93	4.8	4.54	3.02	3.02	3.02
151	5XCO	B	19	11	2.85	4.52	4.03	3.81	3.81	3.55	3.47
152	1FGE	A	20	15	2.9	4.56	3.84	3.72	3.7	3.31	3.11
153	1VPP	X	20	9	2.9	4.92	3.71	3.69	3.02	2.69	2.68
154	2LWB	A	20	19	2.9	4.27	4.27	3.6	3.6	3.6	3.6
155	3MLS	P	20	18	2.9	3.77	3.77	3.77	3.25	3.25	3.25
156	1T34	H	21	17	2.95	2.83	2.81	2.7	2.7	2.69	2.69
157	1YK0	E	21	17	2.95	2.36	0.87	0.87	0.87	0.63	0.63
158	1YK1	E	21	17	2.95	0.9	0.71	0.71	0.71	0.71	0.47
159	2JSB	A	21	18	2.95	2.63	2.63	2.63	2.48	2.48	2.48
160	2L8X	A	21	18	2.95	2.74	2.73	1.3	1.17	1.17	1.17
161	3ZDF	C	21	10	2.95	5.08	1.79	1.79	1.79	0.81	0.81
162	5M9U	A	21	18	2.95	2.05	0.93	0.81	0.76	0.76	0.76
163	5XO5	A	21	8	2.95	3.81	3.17	2.99	2.79	2.77	2.77
164	5XOA	A	21	8	2.95	4.28	2.89	2.38	2.38	2.38	2.38
165	5XOL	A	21	8	2.95	5.18	4.79	4.2	4.09	3.47	3.18
166	5Y0H	A	21	10	2.95	2.25	2.25	2.25	2.25	1.87	1.55
167	5Z1Y	A	21	13	2.95	3.49	2.2	2.01	2.01	1.88	1.69
168	2LJ9	A	22	10	2.99	4.54	4.05	4.05	3.72	3.42	3.42
169	2N07	X	22	14	2.99	4.47	2.81	2.02	2.02	2.02	2.02
170	3B1K	C	22	10	2.99	3.92	3.45	3.42	2.87	2.84	2.58
171	5KKM	A	22	14	2.99	2.23	1.51	1.3	1.3	1.03	1.03
172	5KX1	A	22	14	2.99	3.1	3.1	3.1	3.1	2.32	2.32
173	6GFQ	C	22	10	2.99	3.07	1.34	1.34	1.34	1.34	1.34
174	1B1V	A	23	13	3.04	2.57	2.23	2.23	1.98	1.94	1.44
175	1HRL	A	23	13	3.04	4.33	4.04	4.04	3.89	3.8	3.79
176	1IRR	A	23	13	3.04	3.22	3.21	2.88	2.65	2.6	2.54
177	1V28	A	23	13	3.04	2.92	2.25	2.05	2.05	1.95	1.85
178	2DJ9	A	23	13	3.04	2.45	2.28	2.28	2	1.95	1.8
179	2DJC	A	23	13	3.04	2.17	1.99	1.99	1.99	1.99	1.9
180	2EQH	A	23	13	3.04	3.62	3.2	2.99	2.45	2.24	1.92
181	2JRW	A	23	23	3.04	4.4	4.06	4.06	4.06	4.06	4.06
182	2MDL	A	24	22	3.08	4.94	4.03	4.03	4.03	4.03	4.03
183	1LFC	A	25	18	3.12	5.16	4.57	4.19	4.19	2.78	2.78
184	3SRI	B	25	13	3.12	3.91	3.29	2.8	2.77	2.52	2.06
185	5W54	A	25	12	3.12	6.35	4.16	3.89	2.49	2.49	2.49
186	5XNM	U	25	10	3.12	4.67	4.67	4.67	4.67	4.67	4.67
187	6EE9	X	25	12	3.12	4.29	2.49	2.49	2.49	2.49	2.17
188	5KWZ	A	26	14	3.16	4.02	2.97	2.18	2.18	1.73	1.73
189	2EQT	A	28	13	3.23	4.9	3.77	3.67	3.59	3.21	3.21
190	5TX8	A	28	23	3.23	3.79	3.58	3.52	3.52	3.52	3.52
191	3SSB	I	30	13	3.3	4.27	3.94	3.66	3.16	3.16	2.95
192	3ZLD	B	30	12	3.3	5.71	4.5	4.5	4.1	3.7	3.7
193	6CBP	P	30	22	3.3	1.8	1.8	1.78	1.39	1.39	1.39

## Sheet: Table S4
Table S4: The cRMSDs of the best model predicted by MODPEP2.0 on the test set of 9 peptides when several numbers of conformations are considered, where the cRMSDs are shown in a gradient color code from green (0 Å) to red (≥ 5 Å).
No.	PDB ID	Chain ID	Length (aa)	Cyclic Length (aa)	Cutoff	Top10	Top20	Top30	Top50	Top80	Top100
1	4X1P	P	10	10	2.2	1.78	1.47	1.47	1.47	1.47	1.47
2	5T1L	E	12	12	2.39	0.56	0.56	0.38	0.38	0.38	0.38
3	5WXF	P	12	12	2.39	0.42	0.42	0.42	0.42	0.42	0.42
4	4Z0E	C	13	13	2.47	0.2	0.2	0.2	0.2	0.2	0.2
5	5U5F	D	13	12	2.47	0.31	0.31	0.31	0.31	0.31	0.31
6	6N9T	E	13	11	2.47	0.6	0.6	0.6	0.6	0.38	0.38
7	2KX5	B	18	10	2.79	2.96	2.96	2.27	2.27	2.27	2.27
8	5HOX	A	21	6	2.95	4.13	4.13	4.13	4.13	4.13	4.13
9	6GB1	B	31	22	3.34	3.93	3.93	3.93	3.93	3.93	3.93
